# Supplementary material for: Accuracy of frozen section in intraoperative margin assessment for breast-conserving surgery: A systematic review and meta-analysis
Source: PLoS One. 2021 Mar 18;16(3):e0248768. doi: 10.1371/journal.pone.0248768 (PMC7971883; doi:10.1371/journal.pone.0248768)
Supplement: S1 Table — (XLSX) [file pone.0248768.s002.xlsx]

## Sheet: S1 Table
	Author	Type of study	Year	Country	Histology	Age (average)	Age (range)	Margin	Total patients	Cases	True positive	True negative	False positive	False negative	Total positive	Total negative	Reoperation	Outcome		Follow up	Turnaround time
1	Anila KR	Cohort	2016	India	DCIS e Invasive Carcinoma	46	23 - 71	> 5 mm	60	60	40	20	0	0	40	20	0 / 60	0 recurrence in 40 mouths. No survive data.	accuracy + reoperation + time outcome	Média de 40 meses (15 - 54m)	20 min
2	Caruso F	Cohort	2011	Italy	DCIS e Invasive Carcinoma	-	-	2mm	50	53	5	44	3	1			0/50	Recurrence 1.9% e OS 98%. DFS 98%	accuracy + reoperation + time outcome	72.6 months	20 min
3	Cendan JC	Cross-sectional	2005	USA	DCIS e Invasive Carcinoma	59.4	48 - 60.8	Tumor Bed	97	97	25	54	0	18	43	54	19 / 97	No	accuracy + reoperation		13 min
4	Dener C	Cohort	2009	Turkey	Carcinoma invasor	49	18 - 94	> 2 mm	186	190	30	160	0	0	30	160	0 / 186	Recurrence 2,1%. No difference survival between groups	accuracy + reoperation + time outcome	62 months	25 min
5	Ikeda T	Cohort	1997	Japan	DCIS e Invasive Carcinoma	44.9	33 - 66	``no ink on tumor´´	54	56	17	34	4	1	18	38	0/54	Sim. 3 years, 100% of overall survival, 86% of disease-free survival and 7,5% of cumulative local recurrence rate	accuracy + time outcome+ reoperation	36	-
6	Jorns JM	Cross-sectional	2014	USA	DCIS e Invasive Carcinoma			> 2 mm	46	46	12	28	0	6	18	28	11/46	No	accuracy + reoperation		24 min
7	Kikuyama	Cohort	2014	Japan	DCIS e Invasive Carcinoma			``no ink on tumor´´	220	763	287	440	18	18				No			-
8	Kim MJ	Cohort	2016	South Korea	DCIS	52.9	-	> 1 mm	25	29	3	23	1	2	5	24	0 / 25	Sim. No recurrence 12 months.	accuracy + reoperation + time outcome	31.8	-
9	Sang Ko	Cross-sectional	2017	South Korea	DCIS e Invasive Carcinoma	50	28 - 77	``no ink on tumor´´	509	483	120	338	1	24	144	339	32 / 446	No	accuracy + reoperation		40 min
10	Noguchi M	Cross-sectional	1995	Japan	DCIS e Invasive Carcinoma	-	-	``no ink on tumor´´	95	100	23	64	12	1	24	76	(0/95)	No	accuracy		-
11	Nowikiewicz	Cross-sectional	2019	Poland	Invasive carcinoma	58	25-85	>1mm	505	505	4	429	0	72			72/505	No	accuracy		15 min
12	Olson TP	Cohort	2007	USA	DCIS e Invasive Carcinoma	57.2	27 - 89	Tumor Bed	290	1311	57	1228	5	21	78	1233	16/ 290	There were eight (2.7%) local recurrences at a median follow-up time of 53 months	accuracy + reoperation + time outcome	53.4 (5.8 - 137.8)	25 min
13	Osako T	Cohort	2015	Japan	DCIS e Invasive Carcinoma			> 5 mm	1029	1029	259	955	53	60	319	1008	1/ 1029	LR, diseae-free survival,overall survival rates were 99.9, 97.8, and 98.2 %, respectively. And At a median follow-up time of 54.1 months 0.1 % had a recurrence of breast cancer in the preserved breast.	accuracy + reoperation + time outcome	5 years	50 min
14	Pinotti JA	Cohort	2002	Brazil	Invasive carcinoma	53.7	26 - 93	> 2 mm	98	100	40	60	0	0	40	60		1% of local recurrence by a median period of 42 months.	accuracy + time outcome	45 months	-
15	Riedl O	Cohort	2008	Austria	DCIS e Invasive Carcinoma	-	-	> 1 mm	1016	1016							89 / 1016	1% of local recurrence by a median period of 42 months. There is no diferrence between two grups in overall survival.	reoperation + time outcome	82.8 months	20-30 min
16	Rusby JE	Cohort	2008	United Kingdom	DCIS e Invasive Carcinoma	49	40-58	Tumor Bed	115	557	39	495	15	8			3/115	1 case out 89			10 -20 min
17	Sauter ER	Cross-sectional	1994	USA	DCIS e Invasive Carcinoma			> 1 mm	107	156	40	107	4	5	45	111		No	accuracy		-
18	Tan MP	Cohort	2014	Singapure	DCIS e Invasive Carcinoma	48	28 - 78	``no ink on tumor´´	138	138				0			0/ 139	Recurrence 1.4%	reoperation + time outcome	45	-
19	Weber	Cohort	2008	Switzerland	DCIS e Invasive Carcinoma	59	33-86	>1mm	78	80	32	35	5	8			10/78	Recurrence 5%			-
